# Supplementary material for: Monitoring Circulating Tumor DNA During Surgical Treatment in Patients with Gastrointestinal Stromal Tumors
Source: Mol Cancer Ther. 2021 Dec 3;20(12):2568–76. doi: 10.1158/1535-7163.MCT-21-0403 (PMC9398151; doi:10.1158/1535-7163.MCT-21-0403)
Supplement: Supplementary Tables — Supplementary Table S1 shows detailed sample characteristics. Supplementary Table S2 shows sequences of synthetic spike-in DNA. Supplementary Table S3 shows assay sequences. Supplementary Table S4 shows details related to surgical treatment. Supplementary Table S5 shows resistance events of tyrosine kinase inhibitors in the COSMIC database. Supplementary Table S6 shows patient characteristics. Supplementary Table S7 shows concordance between imaging and ctDNA. [file 15357163mct210403-sup-264922_2_supp_7338541_qy3h8n.xlsx]

## Sheet: Supplementary Table S1
Supplementary Table S1. Sample characteristics.
Patient ID	Time point	Plasma used for extraction (ml)	Protocol for cfDNA extraction	Protocol for concentrating DNA	Concentration of cfDNA in plasma (ng/ml)	Amount of DNA used for library construction (ng)	Number of consensus reads of primary assay detected (at threshold >= 3)	Frequency of primary mutation (%)	Secoundary mutationb	Cellular DNA (%)	Warning for cellular contamination	Inhibition score (1-3)	Warning for sample inhibition	Warning related to spike in moleculesc	Warning for under-Sequencedd	Assays used	Synthetic spike-in molecules added
001	01	4	MagMax cfDNA isolation kit	Vivacon	2.475	0.336	10					1	None	Under_synth	None	KIT_9;KIT_13b;KIT_14_v1;KIT_17_v3:PDGFRA_18_v1	PDGFRA_18
001	02	5.5	MagMax cfDNA isolation kit	Vivacon	3.38182	2.052	290					1	None	None	None	KIT_9;KIT_13b;KIT_14_v1;KIT_17_v3:PDGFRA_18_v1	PDGFRA_18
001	03	5	MagMax cfDNA isolation kit	Vivacon	12.15	11.388	2295					1	None	None	None	KIT_9;KIT_13b;KIT_14_v1;KIT_17_v3:PDGFRA_18_v1	PDGFRA_18
001	04	5	MagMax cfDNA isolation kit	Vivacon	11.01	8.24	917					1	None	None	None	KIT_9;KIT_13b;KIT_14_v1;KIT_17_v3:PDGFRA_18_v1	PDGFRA_18
001	05	5	MagMax cfDNA isolation kit	Vivacon	14.16	5.668	533	0.187617				1	None	Under_synth	None	KIT_9;KIT_13b;KIT_14_v1;KIT_17_v3:PDGFRA_18_v1	PDGFRA_18
001	06	5	MagMax cfDNA isolation kit	Vivacon	3.36	0.18	33					1	None	Under_synth	None	KIT_9;KIT_13b;KIT_14_v1;KIT_17_v3:PDGFRA_18_v1	PDGFRA_18
002	01	5	Qiamp circulating nucleic acids kit	Zymo + Heat treatment	4.2	2.46	685					2	Inhibited	NA	None	KIT_11b	KIT_11b
002	02	5	Qiamp circulating nucleic acids kit	Zymo + Heat treatment	14.34	7.803	2481					1	None	NA	None	KIT_11b	KIT_11b
002	03	5	Qiamp circulating nucleic acids kit	Zymo + Heat treatment	14.7	6.999	1953					2	Inhibited	NA	None	KIT_11b	KIT_11b
002	04	5	MagMax cfDNA isolation kit	Vivacon	1.32	3.01986	619			3.29371	None	1	None	None	None	KIT_11b;KIT_13b;KIT_14;KIT_17;PDGFRA_18	KIT_11b;KIT_13b;KIT_14;KIT_17;PDGFRA_18
003	01	5.5	MagMax cfDNA isolation kit	Vivacon	5.34545	1.164	112			1.80312e-05	None	1	None	None	None	KIT_11a;KIT_13b;KIT_14;KIT_17;PDGFRA_18	PDGFRA_18
003	02	5.5	MagMax cfDNA isolation kit	Vivacon	6.95455	6.156	705			0.635893	None	1		None	None	KIT_11a;KIT_13b;KIT_14;KIT_17;PDGFRA_18	PDGFRA_18
003	03	6	MagMax cfDNA isolation kit	Vivacon	3.3	2.724	335			0.993682	None	1	None	None	None	KIT_11a;KIT_13b;KIT_14;KIT_17;PDGFRA_18	PDGFRA_18
004	01	5	MagMax cfDNA isolation kit	Vivacon	1.005	1.4207	255			0.337743	None	1	None	None	None	KIT_11b;KIT_13b;KIT_14;KIT_17;PDGFRA_18	KIT_11b;KIT_13b;KIT_14;KIT_17;PDGFRA_18
004	02	5	MagMax cfDNA isolation kit	Vivacon	3.525	4.66499	723			0.103225	None	1	None	None	None	KIT_11b;KIT_13b;KIT_14;KIT_17;PDGFRA_18	KIT_11b;KIT_13b;KIT_14;KIT_17;PDGFRA_18
004	03	5	MagMax cfDNA isolation kit	Vivacon	3.585	4.70292	559			0.014957	None	1	None	None	None	KIT_11b;KIT_13b;KIT_14;KIT_17;PDGFRA_18	KIT_11b;KIT_13b;KIT_14;KIT_17;PDGFRA_18
004	04	5	MagMax cfDNA isolation kit	Vivacon	3.57	6.01416	1087			0.068284	None	1	None	None	None	KIT_11b;KIT_13b;KIT_14;KIT_17;PDGFRA_18	KIT_11b;KIT_13b;KIT_14;KIT_17;PDGFRA_18
004	05	5	MagMax cfDNA isolation kit	Vivacon	2.07	2.82956	581		COSV55392044 19/581	0.144973	None	2	Inhibited	None	None	KIT_11b;KIT_13b;KIT_14;KIT_17;PDGFRA_18	KIT_11b;KIT_13b;KIT_14;KIT_17;PDGFRA_18
005	01	5	MagMax cfDNA isolation kit	Vivacon	3.81	3.96138	0.5			1.01428	None	2	Inhibited	Under_synth		KIT_11b;KIT_13b;KIT_14;KIT_17;PDGFRA_18	KIT_13b;KIT_14;KIT_17;PDGFRA_18;KIT_11b
005	02	5	MagMax cfDNA isolation kit	Vivacon	4.935	4.1974	590			0.000464034	None	2	Inhibited	None	None	KIT_11b;KIT_13b;KIT_14;KIT_17;PDGFRA_18	KIT_13b;KIT_14;KIT_17;PDGFRA_18;KIT_11b
005	03	5	MagMax cfDNA isolation kit	Vivacon	5.79	6.09981	1324			1.0925	None	2	Inhibited	None	None	KIT_11b;KIT_13b;KIT_14;KIT_17;PDGFRA_18	KIT_13b;KIT_14;KIT_17;PDGFRA_18;KIT_11b
005	04	4.5	MagMax cfDNA isolation kit	Vivacon; Zymoa	0.39	0.0268252	755			0.00562988	None	1	None	None	None	KIT_11b;KIT_13b;KIT_14;KIT_17;PDGFRA_18	PDGFRA_18
005	05	5	MagMax cfDNA isolation kit	Vivacon	2.865	18.7588	667					1	None	None	None	KIT_11b;KIT_13b;KIT_14;KIT_17;PDGFRA_18	PDGFRA_18
006	02	5	MagMax cfDNA isolation kit	Vivacon	2.55	5.03604	632			1.84259e-05	None	1	None	None	None	KIT_11b;KIT_13b;KIT_14;KIT_17;PDGFRA_18	KIT_11b;KIT_13b;KIT_14;KIT_17;PDGFRA_18
006	03	5	MagMax cfDNA isolation kit	Vivacon	3.375	8.5148	1393			0.0276624	None	1	None	None	None	KIT_11b;KIT_13b;KIT_14;KIT_17;PDGFRA_18	KIT_11b;KIT_13b;KIT_14;KIT_17;PDGFRA_18
006	04	5	MagMax cfDNA isolation kit	Vivacon	0.39	1.27295	160			0.0850879	None	1	None	None	None	KIT_11b;KIT_13b;KIT_14;KIT_17;PDGFRA_18	KIT_11b;KIT_13b;KIT_14;KIT_17;PDGFRA_18
007	01	5	Qiamp circulating nucleic acids kit	Zymo + Heat treatment	4.56	0.75	41					3	Inhibited	NA	None	KIT_11b	KIT_11b
007	02	5	Qiamp circulating nucleic acids kit	Zymo + Heat treatment	10.8	2.64	200					3	Inhibited	NA	None	KIT_11b	KIT_11b
007	03	6	MagMax cfDNA isolation kit	Vivacon	4.98	16.8904	2564			0.140229	None	1	None	None	None	KIT_11b;KIT_13b;KIT_14;KIT_17;PDGFRA_18	KIT_11b;KIT_13b;KIT_14;KIT_17;PDGFRA_18
007	04	5	MagMax cfDNA isolation kit	Vivacon	1.365	2.49479	660			6.05655e-05	None	1	None	None	None	KIT_11b;KIT_13b;KIT_14;KIT_17;PDGFRA_18	KIT_11b;KIT_13b;KIT_14;KIT_17;PDGFRA_18
007	05	5	MagMax cfDNA isolation kit	Vivacon	0.39	0.144	13			4.61348	None	1	None	None	None	KIT_11b;KIT_13b;KIT_14;KIT_17;PDGFRA_18	PDGFRA_18
008	01	5	MagMax cfDNA isolation kit	Vivacon	4.89	7.7502	932	7.51073		1.78931	None	1	None	None	None	KIT_11b;KIT_13b;KIT_14;KIT_17;PDGFRA_18	KIT_13b;KIT_14;KIT_17;PDGFRA_18;KIT_11b
008	02	5	MagMax cfDNA isolation kit	Vivacon	24.3	29.5106	5315	22.5024		0.00370908	None	1	None	NA	None	KIT_11b;KIT_13b;KIT_14;KIT_17;PDGFRA_18	None
008	03	5	MagMax cfDNA isolation kit	Vivacon	22.8	29.2315	3630	0.633609		0.103554	None	1	None	NA	None	KIT_11b;KIT_13b;KIT_14;KIT_17;PDGFRA_18	None
008	04	5	MagMax cfDNA isolation kit	Vivacon	2.385	2.85241	826			0.10299	None	1	None	None	None	KIT_11b;KIT_13b;KIT_14;KIT_17;PDGFRA_18	KIT_13b;KIT_14;KIT_17;PDGFRA_18;KIT_11b
008	05	5.5	MagMax cfDNA isolation kit	Vivacon	4.52727	7.96	835			0.860863	None	1	None	None	None	KIT_11b;KIT_13b;KIT_14;KIT_17;PDGFRA_18	PDGFRA_18
009	01	5	MagMax cfDNA isolation kit	Vivacon	5.04	6.62327	548			0.0130756	None	1	None	None	Under-seq	KIT_11b;KIT_13b;KIT_14;KIT_17;PDGFRA_18	KIT_11b;KIT_13b;KIT_14;KIT_17;PDGFRA_18
009	02	5	MagMax cfDNA isolation kit	Vivacon	8.835	17.5975	1635			0.00764718	None	1	None	None	None	KIT_11b;KIT_13b;KIT_14;KIT_17;PDGFRA_18	KIT_11b;KIT_13b;KIT_14;KIT_17;PDGFRA_18
009	03	5	MagMax cfDNA isolation kit	Vivacon	5.235	8.0307	1107			0.0251829	None	1	None	None	None	KIT_11b;KIT_13b;KIT_14;KIT_17;PDGFRA_18	KIT_11b;KIT_13b;KIT_14;KIT_17;PDGFRA_18
009	04	5	MagMax cfDNA isolation kit	Vivacon	2.91	4.77074	552			0.00441064	None	1	None	None	None	KIT_11b;KIT_13b;KIT_14;KIT_17;PDGFRA_18	KIT_11b;KIT_13b;KIT_14;KIT_17;PDGFRA_18
009	05	5	MagMax cfDNA isolation kit	Vivacon	1.08	14.757	306					2	Inhibited	None	None	KIT_11b;KIT_13b;KIT_14;KIT_17;PDGFRA_18	PDGFRA_18
010	01	5	MagMax cfDNA isolation kit	Vivacon	5.85	19.9196	60	6.66667				1	None	Under_synth	None	KIT_11b;KIT_13b;KIT_14;KIT_17;PDGFRA_18	PDGFRA_18
010	02	5	MagMax cfDNA isolation kit	Vivacon	7.11	40.6733	116					1	None	None	None	KIT_11b;KIT_13b;KIT_14;KIT_17;PDGFRA_18	PDGFRA_18
010	03	4	MagMax cfDNA isolation kit	Vivacon	3.285	15.2135	23					1	None	Under_synth	None	KIT_11b;KIT_13b;KIT_14;KIT_17;PDGFRA_18	PDGFRA_18
010	04	5	MagMax cfDNA isolation kit	Vivacon	22.05	159.977	4852					1	None	None	None	KIT_11b;KIT_13b;KIT_14;KIT_17;PDGFRA_18	PDGFRA_18
010	05	5	MagMax cfDNA isolation kit	Vivacon	17.4	138.289	378					1	None	None	None	KIT_11b;KIT_13b;KIT_14;KIT_17;PDGFRA_18	PDGFRA_18
011	01	5	MagMax cfDNA isolation kit	Vivacon	0.39	3.80788	408	12.0098		1.22868	None	1	None	None	None	KIT_11b;KIT_13b;KIT_14;KIT_17;PDGFRA_18	KIT_11b;PDGFRA_12;KIT_13b;KIT_14;KIT_17;PDGFRA_18
011	02	5	MagMax cfDNA isolation kit	Vivacon	0.39	2.47454	335	1.75953		0.00186908	None	1	None	None	None	KIT_11b;KIT_13b;KIT_14;KIT_17;PDGFRA_18	KIT_11b;PDGFRA_12;KIT_13b;KIT_14;KIT_17;PDGFRA_18
011	03	5	MagMax cfDNA isolation kit	Vivacon	2.79	19.5607	595			0.704709	None	1	None	None	None	KIT_11b;KIT_13b;KIT_14;KIT_17;PDGFRA_18	PDGFRA_18
011	04	5	MagMax cfDNA isolation kit	Vivacon	2.085	7.39669	9					1	None	Under_synth	None	KIT_11b;KIT_13b;KIT_14;KIT_17;PDGFRA_18	PDGFRA_18
011	06	5	MagMax cfDNA isolation kit	Vivacon	2.85	6.2	646			1.18791e-06	None	1	None	None	None	KIT_11b;KIT_13b;KIT_14;KIT_17;PDGFRA_18	PDGFRA_18
011	07	6	MagMax cfDNA isolation kit	Vivacon	2.1	1.128	20			7.47682e-06	None	1	None	None	Under-seq	KIT_11b;KIT_13b;KIT_14;KIT_17;PDGFRA_18	PDGFRA_18
011	08	6	MagMax cfDNA isolation kit	Vivacon	0.39	0.304	13			0.0146379	None	1	None	None	None	KIT_11b;KIT_13b;KIT_14;KIT_17;PDGFRA_18	PDGFRA_18
011	09	5	MagMax cfDNA isolation kit	Vivacon	5.13	6.584	704			0.00219716	None	1	None	None	None	KIT_11b;KIT_13b;KIT_14;KIT_17;PDGFRA_18	PDGFRA_18
011	10	6	MagMax cfDNA isolation kit	Vivacon	2.55	4.136	266			0.00564761	None	1	None	None	None	KIT_11b;KIT_13b;KIT_14;KIT_17;PDGFRA_18	PDGFRA_18
012	01	5	MagMax cfDNA isolation kit	Vivacon	1.5	2.55713	537	13.9665		0.161864	None	1	None	None	None	KIT_11b;KIT_13b;KIT_14;KIT_17;PDGFRA_18	KIT_11b;KIT_13b;KIT_14;KIT_17;PDGFRA_18
012	02	5	MagMax cfDNA isolation kit	Vivacon	0.39	0.766458	173			0.0049336	None	3	Inhibited	None	None	KIT_11b;KIT_13b;KIT_14;KIT_17;PDGFRA_18	KIT_11b;KIT_13b;KIT_14;KIT_17;PDGFRA_18
012	03	5	MagMax cfDNA isolation kit	Vivacon	0.39	0.529859	54			0.000809281	None	1	None	None	Under-seq	KIT_11b;KIT_13b;KIT_14;KIT_17;PDGFRA_18	PDGFRA_18
012	04	5	MagMax cfDNA isolation kit	Vivacon	3.405	25.1487	247	12.5506				1	None	Over_synth	None	KIT_11b;KIT_13b;KIT_14;KIT_17;PDGFRA_18	PDGFRA_18
012	05	5	MagMax cfDNA isolation kit	Vivacon	7.125	45.7011	2717	41.3324	COSV55392974 213/2220			1	None	None	None	KIT_11b;KIT_13b;KIT_14;KIT_17;PDGFRA_18	PDGFRA_18
012	06	5	MagMax cfDNA isolation kit	Vivacon	11.46	82.4469	4882	26.7923	COSV55392974 212/3980			1	None	None	None	KIT_11b;KIT_13b;KIT_14;KIT_17;PDGFRA_18	PDGFRA_18
012	07	5	MagMax cfDNA isolation kit	Vivacon	10.035	81.8485	492	52.439	COSV55392974 59/503			1	None	None	None	KIT_11b;KIT_13b;KIT_14;KIT_17;PDGFRA_18	PDGFRA_18
012	08	5	MagMax cfDNA isolation kit	Vivacon	7.26	70.7522	716	31.8436	COSV55392974 47/825			1	None	Over_synth	Under-seq	KIT_11b;KIT_13b;KIT_14;KIT_17;PDGFRA_18	PDGFRA_18
012	09	4	MagMax cfDNA isolation kit	Vivacon	3.675	3.17386	319			1.63184e-05	None	1	None	Over_synth	None	KIT_11b;KIT_13b;KIT_14;KIT_17;PDGFRA_18	PDGFRA_18
012	10	5	MagMax cfDNA isolation kit	Vivacon	2.37	1.8855	153			2.95569e-05	None	1	None	None	None	KIT_11b;KIT_13b;KIT_14;KIT_17;PDGFRA_18	PDGFRA_18
012	11	6	MagMax cfDNA isolation kit	Vivacon	114.5	80.4804	13626	93.3216	COSV55424619 30/21790; COSV55389496 425/21790; COSV55410040 1612/17458; COSV55392974 836/7119; g.54728072T>A 16/21790; g.54728084G>T 23/21790; g.54728093G>T 36/21790; g.54729344T>A 16/17458 ; g.54729345G>T 13/17458; g.54729350T>G 6/17458; g.54729355G>C 8/17458; g.54733166G>T 20/7119	0.045087	None	2	Inhibited	None	None	KIT_11b;KIT_13b;KIT_14;KIT_17;PDGFRA_18	None
012	12	6	MagMax cfDNA isolation kit	Vivacon	30	68.4591	12780	68.9515	COSV55424619 18/27785; COSV55389496 1041/27785; COSV55410040 789/18037; COSV55392974 446/7773; g.54728072T>A 6/27785; g.54728084G>T 12/27785; g.54728093G>T 20/27785; g.54729344T>A 6/18037 ; g.54729355G>C 6/18037; g.54733166G>T 14/7773	0.0792116	None	1	None	Over_synth	None	KIT_11b;KIT_13b;KIT_14;KIT_17;PDGFRA_18	None
013	01	5	Qiamp circulating nucleic acids kit	Zymo + Heat treatment	5.58	5.25136	772			0.00443833	None	1	None	None	None	KIT_11b;KIT_13b;KIT_14;KIT_17;PDGFRA_18	KIT_11b;KIT_13b;KIT_14;KIT_17;PDGFRA_18
013	02	5	MagMax cfDNA isolation kit	Vivacon	5.1	14.429	2654	0.037679		8.3969	Cellular DNA	1	None	None	None	KIT_11b;KIT_13b;KIT_14;KIT_17;PDGFRA_18	KIT_11b;KIT_13b;KIT_14;KIT_17;PDGFRA_18
013	03	5	MagMax cfDNA isolation kit	Vivacon	5.79	17.3287	4232			6.40792	Cellular DNA	1	None	None	None	KIT_11b;KIT_13b;KIT_14;KIT_17;PDGFRA_18	KIT_11b;KIT_13b;KIT_14;KIT_17;PDGFRA_18
013	04	4	MagMax cfDNA isolation kit	Vivacon	0.825	1.28933	254			0.138107	None	1	None	None	None	KIT_11b;KIT_13b;KIT_14;KIT_17;PDGFRA_18	KIT_11b;KIT_13b;KIT_14;KIT_17;PDGFRA_18
014	01	5	MagMax cfDNA isolation kit	Vivacon	1.41	3.61319	343			0.0390177	None	1	None	None	None	KIT_11b;KIT_13b;KIT_14;KIT_17;PDGFRA_18	KIT_11b;KIT_13b;KIT_14;KIT_17;PDGFRA_18
014	02	5	MagMax cfDNA isolation kit	Vivacon	0.39	0.04	13			0.0393595	None	1	None	None	None	KIT_11b;KIT_13b;KIT_14;KIT_17;PDGFRA_18	PDGFRA_18
Cont. Supplementary Table S1. Sample characteristics.
Patient ID	Time point	Plasma used for extraction (ml)	Protocol for cfDNA extraction	Protocol for concentrating DNA	Concentration of cfDNA in plasma (ng/ml)	Amount of DNA used for library construction (ng)	Number of consensus reads of primary assay detected (at threshold >= 3)	Frequency of primary mutation (%)	Secoundary mutationb	Cellular DNA (%)	Warning for cellular contamination	Inhibition score (1-3)	Warning for sample inhibition	Warning related to spike in moleculesc	Warning for under-Sequencedd	Assays used	Synthetic spike-in molecules added
014	03	6	MagMax cfDNA isolation kit	Vivacon	8.125	16.0387	1996			0.0828621	None	1	None	None	None	KIT_11b;KIT_13b;KIT_14;KIT_17;PDGFRA_18	PDGFRA_18
014	04	5	MagMax cfDNA isolation kit	Vivacon	208.5	124.881	65331					3	Inhibited	NA	None	KIT_11b;KIT_13b;KIT_14;KIT_17;PDGFRA_18	None
014	05	5	MagMax cfDNA isolation kit	Vivacon	225	111.955	55933					3	Inhibited	NA		KIT_11b;KIT_13b;KIT_14;KIT_17;PDGFRA_18	None
014	06	5	MagMax cfDNA isolation kit	Vivacon	1.44	34.3992	1650					1	None	Over_synth	None	KIT_11b;KIT_13b;KIT_14;KIT_17;PDGFRA_18	PDGFRA_18
015	01	5	MagMax cfDNA isolation kit	Vivacon	4.65	7.2175	821			0.0332375	None	1	None	None	None	KIT_11b;KIT_13b;KIT_14;KIT_17;PDGFRA_18	KIT_11b;PDGFRA_12;KIT_13b;KIT_14;KIT_17;PDGFRA_18
015	02	5	MagMax cfDNA isolation kit	Vivacon	32.1	63.6957	9334			0.0163933	None	1	None	None	None	KIT_11b;KIT_13b;KIT_14;KIT_17;PDGFRA_18	KIT_11b;PDGFRA_12;KIT_13b;KIT_14;KIT_17;PDGFRA_18
015	03	5	MagMax cfDNA isolation kit	Vivacon	27.3	46.5923	9878			0.0778859	None	1	None	Over_synth	None	KIT_11b;KIT_13b;KIT_14;KIT_17;PDGFRA_18	KIT_11b;PDGFRA_12;KIT_13b;KIT_14;KIT_17;PDGFRA_18
015	04	5	MagMax cfDNA isolation kit	Vivacon	1.695	2.73659	397			3.23767	None	1	None	None	None	KIT_11b;KIT_13b;KIT_14;KIT_17;PDGFRA_18	KIT_11b;PDGFRA_12;KIT_13b;KIT_14;KIT_17;PDGFRA_18
016	01	5	MagMax cfDNA isolation kit	Vivacon	0.78	1.22165	181			0.0323712	None	1	None	None	None	KIT_11b;KIT_13b;KIT_14;KIT_17;PDGFRA_18	KIT_11b;KIT_13b;KIT_14;KIT_17;PDGFRA_18
016	02	5	MagMax cfDNA isolation kit	Vivacon	4.635	5.34653	960			0.0727886	None	1	None	None	None	KIT_11b;KIT_13b;KIT_14;KIT_17;PDGFRA_18	KIT_11b;KIT_13b;KIT_14;KIT_17;PDGFRA_18
016	03	5	MagMax cfDNA isolation kit	Vivacon	2.52	15.2135	419					1	None	None	Under-seq	KIT_11b;KIT_13b;KIT_14;KIT_17;PDGFRA_18	PDGFRA_18
016	04	5	MagMax cfDNA isolation kit	Vivacon	18	120.415	7751					1	None	None	None	KIT_11b;KIT_13b;KIT_14;KIT_17;PDGFRA_18	None
016	05	5	MagMax cfDNA isolation kit	Vivacon	0.87	10.341	120					1	None	None	Under-seq	KIT_11b;KIT_13b;KIT_14;KIT_17;PDGFRA_18	PDGFRA_18
017	01	4.5	MagMax cfDNA isolation kit	Vivacon; Zymoa	8.16667	15.9333	3121			0.000395269	None	1	None	None	None	KIT_11b;KIT_13b;KIT_14;KIT_17;PDGFRA_18	PDGFRA_18
017	02	5	MagMax cfDNA isolation kit	Vivacon; Zymoa	10.725	16.7502	6014					1	None	None	None	KIT_11b;KIT_13b;KIT_14;KIT_17;PDGFRA_18	PDGFRA_18
017	03	5.5	MagMax cfDNA isolation kit	Vivacon; Zymoa	14.8636	32.5928	184			0.000243005	None	1	None	None	None	KIT_11b;KIT_13b;KIT_14;KIT_17;PDGFRA_18	PDGFRA_18
017	04	5	MagMax cfDNA isolation kit	Vivacon	7.23	79.6122	2210			0.00340507	None	2	Inhibited	None	None	KIT_11b;KIT_13b;KIT_14;KIT_17;PDGFRA_18	PDGFRA_18
018	01	5	MagMax cfDNA isolation kit	Vivacon	0.39	3.89219	740			0.000262248	None	1	None	None	None	KIT_11b;KIT_13b;KIT_14;KIT_17;PDGFRA_18	KIT_11b;PDGFRA_12;KIT_13b;KIT_14;KIT_17;PDGFRA_18
018	02	5	MagMax cfDNA isolation kit	Vivacon	0.39	8.29033	1255			0.00803971	None	1	None	None	None	KIT_11b;KIT_13b;KIT_14;KIT_17;PDGFRA_18	KIT_11b;PDGFRA_12;KIT_13b;KIT_14;KIT_17;PDGFRA_18
018	03	5	MagMax cfDNA isolation kit	Vivacon	7.305	73.6445	2530			0.279509	None	3	Inhibited	None	None	KIT_11b;KIT_13b;KIT_14;KIT_17;PDGFRA_18	PDGFRA_18
019	01	5	MagMax cfDNA isolation kit	Vivacon	2.04	0.812	175			0.00768284	None	1	None	None	None	KIT_11a;KIT_13b;KIT_14;KIT_17;PDGFRA_18	PDGFRA_18
019	02	5	MagMax cfDNA isolation kit	Vivacon	4.47	2.14	285			0.0163548	None	1	None	None	None	KIT_11a;KIT_13b;KIT_14;KIT_17;PDGFRA_18	PDGFRA_18
019	03	5	MagMax cfDNA isolation kit	Vivacon	3.03	1.028	139			0.0502705	None	1	None	None	None	KIT_11a;KIT_13b;KIT_14;KIT_17;PDGFRA_18	PDGFRA_18
019	04	5	MagMax cfDNA isolation kit	Vivacon	8.97	3.768	731			0.184393	None	1	None	None	None	KIT_11a;KIT_13b;KIT_14;KIT_17;PDGFRA_18	PDGFRA_18
019	05	4	MagMax cfDNA isolation kit	Vivacon	11.3625	3.68	740			0.172642	None	1	None	None	None	KIT_11a;KIT_13b;KIT_14;KIT_17;PDGFRA_18	PDGFRA_18
020	01	5	MagMax cfDNA isolation kit	Vivacon	2.01	3.58299	899		COSV55392044 1/899	0.00702082	None	1	None	None	None	KIT_11b;KIT_13b;KIT_14;KIT_17;PDGFRA_18	KIT_11b;KIT_13b;KIT_14;KIT_17;PDGFRA_18
020	02	5	MagMax cfDNA isolation kit	Vivacon	2.43	4.09389	900		COSV55392044 25/900	2.58803	None	1	None	None	None	KIT_11b;KIT_13b;KIT_14;KIT_17;PDGFRA_18	KIT_11b;KIT_13b;KIT_14;KIT_17;PDGFRA_18
020	03	5	MagMax cfDNA isolation kit	Vivacon	9.18	13.4359	3646		COSV55392044 3/3646	0.0444971	None	1	None	None	None	KIT_11b;KIT_13b;KIT_14;KIT_17;PDGFRA_18	KIT_11b;KIT_13b;KIT_14;KIT_17;PDGFRA_18
020	04	5	MagMax cfDNA isolation kit	Vivacon	9.57	17.3316	5225		COSV55392044 4/5225	0.00562027	None	1	None	None	None	KIT_11b;KIT_13b;KIT_14;KIT_17;PDGFRA_18	KIT_11b;KIT_13b;KIT_14;KIT_17;PDGFRA_18
020	05	5	MagMax cfDNA isolation kit	Vivacon	17.1	31.4524	7798		COSV55392044 10/7798	0.0414885	None	2	Inhibited	None	None	KIT_11b;KIT_13b;KIT_14;KIT_17;PDGFRA_18	KIT_11b;KIT_13b;KIT_14;KIT_17;PDGFRA_18
020	06	5	MagMax cfDNA isolation kit	Vivacon	3.9	4.42818	1402		COSV55392044 3/1402	0.128858	None	1	None	None	None	KIT_11b;KIT_13b;KIT_14;KIT_17;PDGFRA_18	KIT_11b;KIT_13b;KIT_14;KIT_17;PDGFRA_18
021	01	5	MagMax cfDNA isolation kit	Vivacon	6.15	10.584	871			4.33318e-06	None	1	None	None	None	KIT_11b;KIT_13b;KIT_14;KIT_17;PDGFRA_18	PDGFRA_18
021	02	5.5	MagMax cfDNA isolation kit	Vivacon	15.2727	25.64	3704			0.000285318	None	1	None	None	None	KIT_11b;KIT_13b;KIT_14;KIT_17;PDGFRA_18	PDGFRA_18
021	03	5.5	MagMax cfDNA isolation kit	Vivacon	25.0909	41.432	6433			0.00041918	None	1	None	None	None	KIT_11b;KIT_13b;KIT_14;KIT_17;PDGFRA_18	PDGFRA_18
021	04	5.5	MagMax cfDNA isolation kit	Vivacon	1.77273	3.664	241			1.81189e-05	None	1	None	None	None	KIT_11b;KIT_13b;KIT_14;KIT_17;PDGFRA_18	PDGFRA_18
022	01	5	MagMax cfDNA isolation kit	Vivacon	10.47	45.7011	1258	0.953895	COSV55387147 1/2890; COSV55389584 5/2890			1	None	None	None	KIT_11c;KIT_13b;KIT_14;KIT_17;PDGFRA_18	PDGFRA_18
022	02	4	MagMax cfDNA isolation kit	Vivacon	1.71	8.01376	197					1	None	None	Under-seq	KIT_11c;KIT_13b;KIT_14;KIT_17;PDGFRA_18	PDGFRA_18
022	03	2	MagMax cfDNA isolation kit	Vivacon	0.39	0.199487	1					1	None	Under_synth	None	KIT_11c;KIT_13b;KIT_14;KIT_17;PDGFRA_18	PDGFRA_18
022	04	5	MagMax cfDNA isolation kit	Vivacon	8.34	48.0918	978	9.2	COSV55387147 28/1883; COSV55389584 20/1883			1	None	None	None	KIT_11c;KIT_13b;KIT_14;KIT_17;PDGFRA_18	PDGFRA_18
022	05	5	MagMax cfDNA isolation kit	Vivacon	7.095	46.7108	1178	0.3	COSV55387147 4/2344			1	None	None	None	KIT_11c;KIT_13b;KIT_14;KIT_17;PDGFRA_18	PDGFRA_18
022	06	5	MagMax cfDNA isolation kit	Vivacon	1.32	5.64919	155					1	None	None	Under-seq	KIT_11c;KIT_13b;KIT_14;KIT_17;PDGFRA_18	PDGFRA_18
023	01	5	MagMax cfDNA isolation kit	Vivacon	2.895	24.5795	2303			0.00918933	None	2	Inhibited	None	None	KIT_13a;KIT_13b;KIT_14;KIT_17;PDGFRA_18	PDGFRA_18
023	02	5	MagMax cfDNA isolation kit	Vivacon	2.97	20.6179	2161			0.0565619	None	1	None	None	None	KIT_13a;KIT_13b;KIT_14;KIT_17;PDGFRA_18	PDGFRA_18
023	03	5	MagMax cfDNA isolation kit	Vivacon	18	100.186	1501					1	None	None	None	KIT_13a;KIT_13b;KIT_14;KIT_17;PDGFRA_18	PDGFRA_18
023	04	5	MagMax cfDNA isolation kit	Vivacon	27.45	229.932	8585					1	None	Over_synth	Under-seq	KIT_13a;KIT_13b;KIT_14;KIT_17;PDGFRA_18	PDGFRA_18
023	05	5	MagMax cfDNA isolation kit	Vivacon	28.35	90.854	20800					1	None	Over_synth	None	KIT_9;KIT_11b;KIT13a;KIT_13b;KIT_14;KIT_17;PDGFRA_18	PDGFRA_18
024	01	5	MagMax cfDNA isolation kit	Vivacon	2.37	3.2473	660			0.00123511	None	1	None	None	None	KIT_11b;KIT_13b;KIT_14;KIT_17;PDGFRA_18	KIT_11b;KIT_13b;KIT_14;KIT_17;PDGFRA_18
024	02	5	MagMax cfDNA isolation kit	Vivacon	4.14	7.00965	1755			0.0161408	None	1	None	None	None	KIT_11b;KIT_13b;KIT_14;KIT_17;PDGFRA_18	KIT_11b;KIT_13b;KIT_14;KIT_17;PDGFRA_18
024	03	5	MagMax cfDNA isolation kit	Vivacon	3.435	6.16565	1311			3.61967	None	1	None	None	None	KIT_11b;KIT_13b;KIT_14;KIT_17;PDGFRA_18	KIT_11b;KIT_13b;KIT_14;KIT_17;PDGFRA_18
024	04	5	MagMax cfDNA isolation kit	Vivacon	1.74	2.74598	749			0.0040408	None	1	None	None	None	KIT_11b;KIT_13b;KIT_14;KIT_17;PDGFRA_18	KIT_11b;KIT_13b;KIT_14;KIT_17;PDGFRA_18
024	05	5	MagMax cfDNA isolation kit	Vivacon	3.555	5.84592	1417			0.00257334	None	1	None	None	None	KIT_11b;KIT_13b;KIT_14;KIT_17;PDGFRA_18	KIT_11b;KIT_13b;KIT_14;KIT_17;PDGFRA_18
024	06	4	MagMax cfDNA isolation kit	Vivacon	0.39	0.91726	231			0.00465455	None	1	None	None	None	KIT_11b;KIT_13b;KIT_14;KIT_17;PDGFRA_18	KIT_11b;KIT_13b;KIT_14;KIT_17;PDGFRA_18
025	01	5	Qiamp circulating nucleic acids kit	Vivacon	7.8	29.0024	2412			0.0150055	None	1	None	Over_synth	None	PDGFRA_12;PDGFRA_14;KIT_11b;KIT_13b;KIT_14;KIT_17;PDGFRA_18	PDGFRA_18
025	02	5	MagMax cfDNA isolation kit	Vivacon	9.555	12.2265	2747			0.196258	None	1	None	None	None	PDGFRA_12;KIT_11b;KIT_13b;KIT_14;KIT_17;PDGFRA_18	PDGFRA_12;KIT_11b;KIT_13b;KIT_14;KIT_17;PDGFRA_18
025	03	5	MagMax cfDNA isolation kit	Vivacon	11.7	17.4908	5185			0.283191	None	1	None	None	None	PDGFRA_12;KIT_11b;KIT_13b;KIT_14;KIT_17;PDGFRA_18	PDGFRA_12;KIT_11b;KIT_13b;KIT_14;KIT_17;PDGFRA_18
025	04	5	MagMax cfDNA isolation kit	Vivacon	1.755	2.2723	353			0.140666	None	1	None	None	Under-seq	PDGFRA_12;KIT_11b;KIT_13b;KIT_14;KIT_17;PDGFRA_18	PDGFRA_12;KIT_11b;KIT_13b;KIT_14;KIT_17;PDGFRA_18
026	01	5	Qiamp circulating nucleic acids kit	Vivacon	7.68	19.5981	253			0.0070195	None	2	Inhibited	None	Under-seq	PDGFRA_14;KIT_13b;KIT_14;KIT_17;PDGFRA_18	PDGFRA_18
026	02	5	MagMax cfDNA isolation kit	Vivacon	2.955	8.8	2416			4.36029e-06	None	1	None	None	None	PDGFRA_14;KIT_13b;KIT_14;KIT_17;PDGFRA_18	PDGFRA_12;KIT_13b;KIT_14;KIT_17;PDGFRA_18
026	03	5	MagMax cfDNA isolation kit	Vivacon	3.78	14.12	3026			0.0234033	None	1	None	None	None	PDGFRA_14;KIT_13b;KIT_14;KIT_17;PDGFRA_18	PDGFRA_12;KIT_13b;KIT_14;KIT_17;PDGFRA_18
026	04	5	MagMax cfDNA isolation kit	Vivacon	2.115	7.2	1347			0.00365188	None	1	None	None	None	PDGFRA_14;KIT_13b;KIT_14;KIT_17;PDGFRA_18	PDGFRA_12;KIT_13b;KIT_14;KIT_17;PDGFRA_18
027	01	5	MagMax cfDNA isolation kit	Vivacon	0.84	4.70817	130			0.00114927	None	1	None	None	None	KIT_11b;KIT_13b;KIT_14;KIT_17;PDGFRA_18	PDGFRA_18
027	02	5	MagMax cfDNA isolation kit	Vivacon	0.39	1.57189	8					1	None	Under_synth	None	KIT_11b;KIT_13b;KIT_14;KIT_17;PDGFRA_18	PDGFRA_18
027	03	5	MagMax cfDNA isolation kit	Vivacon	0.915	1.83453	624			0.095383	None	1	None	None		KIT_11b;KIT_13b;KIT_14;KIT_17;PDGFRA_18	KIT_11b;KIT_13b;KIT_14;KIT_17;PDGFRA_18
027	04	5	MagMax cfDNA isolation kit	Vivacon	1.005	1.37453	578			0.000969436	None	1	None	None		KIT_11b;KIT_13b;KIT_14;KIT_17;PDGFRA_18	KIT_11b;KIT_13b;KIT_14;KIT_17;PDGFRA_18
027	05	5	MagMax cfDNA isolation kit	Vivacon	1.395	69.6499	11455					1	None	Over_synth	None	KIT_11c;KIT_11b;KIT_13b;KIT_14;KIT_17;PDGFRA_18	PDGFRA_18
028	01	6	MagMax cfDNA isolation kit	Vivacon	1.155	1.49141	457			0.0073603	None	1	None	None	Under-seq	PDGFRA_12;KIT_11b;KIT_13b;KIT_14;KIT_17;PDGFRA_18	PDGFRA_v1;KIT_11b;KIT_13b;KIT_14;KIT_17;PDGFRA_18
028	02	6	MagMax cfDNA isolation kit	Vivacon	0.39	0.496285	272			0.355965	None	2	Inhibited	None	None	PDGFRA_12;KIT_11b;KIT_13b;KIT_14;KIT_17;PDGFRA_18	PDGFRA_v1;KIT_11b;KIT_13b;KIT_14;KIT_17;PDGFRA_18
028	03	6	MagMax cfDNA isolation kit	Vivacon	1.005	0.912778	257			0.196336	None	1	None	None	Under-seq	PDGFRA_12;KIT_11b;KIT_13b;KIT_14;KIT_17;PDGFRA_18	PDGFRA_v1;KIT_11b;KIT_13b;KIT_14;KIT_17;PDGFRA_18
028	04	5	MagMax cfDNA isolation kit	Vivacon	1.83	0.644017	123			48.7581	Cellular DNA	1	None	Under_synth	Under-seq	PDGFRA_12;KIT_11b;KIT_13b;KIT_14;KIT_17;PDGFRA_18	PDGFRA_v1;KIT_11b;KIT_13b;KIT_14;KIT_17;PDGFRA_18
029	01	5	MagMax cfDNA isolation kit	Vivacon	1.23	1.41976	275			0.016131	None	1	None	None	Under-seq	PDGFRA_12;KIT_11b;KIT_13b;KIT_14;KIT_17;PDGFRA_18	PDGFRA_v1;KIT_11b;KIT_13b;KIT_14;KIT_17;PDGFRA_18
029	02	5	MagMax cfDNA isolation kit	Vivacon	5.19	8.03477	2589			0.0947801	None	1	None	None	None	PDGFRA_12;KIT_11b;KIT_13b;KIT_14;KIT_17;PDGFRA_18	PDGFRA_v1;KIT_11b;KIT_13b;KIT_14;KIT_17;PDGFRA_18
029	03	5	MagMax cfDNA isolation kit	Vivacon	6.66	7.50453	1816			0.000754827	None	1	None	None	Under-seq	PDGFRA_12;KIT_11b;KIT_13b;KIT_14;KIT_17;PDGFRA_18	PDGFRA_v1;KIT_11b;KIT_13b;KIT_14;KIT_17;PDGFRA_18
029	04	5	MagMax cfDNA isolation kit	Vivacon	4.965	8.35545	2570			0.0727983	None	1	None	None	None	PDGFRA_12;KIT_11b;KIT_13b;KIT_14;KIT_17;PDGFRA_18	PDGFRA_v1;KIT_11b;KIT_13b;KIT_14;KIT_17;PDGFRA_18
029	05	5	MagMax cfDNA isolation kit	Vivacon	4.14	6.21192	1412			0.0244421	None	1	None	None	None	PDGFRA_12;KIT_11b;KIT_13b;KIT_14;KIT_17;PDGFRA_18	PDGFRA_v1;KIT_11b;KIT_13b;KIT_14;KIT_17;PDGFRA_18
030	01	5	MagMax cfDNA isolation kit	Vivacon	20.7	32.2105	14845			0.0040408	None	1	None	Under_synth		KIT_13b;KIT_14;KIT_17;PDGFRA_18	None
030	02	5	MagMax cfDNA isolation kit	Vivacon	15	28.0551	9706			0.00394395	None	1	None	Under_synth	None	KIT_13b;KIT_14;KIT_17;PDGFRA_18	None
030	03	5	MagMax cfDNA isolation kit	Vivacon	13.77	24.9936	12904			0.000869128	None	1	None	Under_synth	None	KIT_13b;KIT_14;KIT_17;PDGFRA_18	None
031	01	5	MagMax cfDNA isolation kit	Vivacon	2.415	12.7733	1566					1	None	None	None	KIT_13b;KIT_14;KIT_17;PDGFRA_18;KIT_11d	PDGFRA_18
031	02	5	MagMax cfDNA isolation kit	Vivacon	2.925	11.7898	1768	0.0565611				1	None	None	None	KIT_13b;KIT_14;KIT_17;PDGFRA_18;KIT_11d	PDGFRA_18
031	03	6	MagMax cfDNA isolation kit	Vivacon	3.725	4.99292	1497			8.76908e-06	None	1	None	Under_synth		KIT_13b;KIT_14;KIT_17;PDGFRA_18	None
031	04	6	MagMax cfDNA isolation kit	Vivacon	8.55	18.1257	7230			0.000123591	None	2	Inhibited	Under_synth	None	KIT_13b;KIT_14;KIT_17;PDGFRA_18	None
031	05	6	MagMax cfDNA isolation kit	Vivacon	20.875	39.6771	13673			0.00252913	None	1	None	Under_synth	None	KIT_13b;KIT_14;KIT_17;PDGFRA_18	None
032	01	5	MagMax cfDNA isolation kit	Vivacon	2.025	11.4745	1763					2	Inhibited	None	None	KIT_13b;KIT_14;KIT_17;PDGFRA_18;KIT_11d;PDGFRA_3_v1	PDGFRA_18
032	02	5	MagMax cfDNA isolation kit	Vivacon	1.845	7.52196	998					1	None	None	None	KIT_13b;KIT_14;KIT_17;PDGFRA_18;KIT_11d;PDGFRA_3_v1	PDGFRA_18
032	03	5	MagMax cfDNA isolation kit	Vivacon	1.845	13.0555	1425	0.0701754				1	None	None	None	KIT_13b;KIT_14;KIT_17;PDGFRA_18;KIT_11d;PDGFRA_3_v1	PDGFRA_18
032	04	5	MagMax cfDNA isolation kit	Vivacon	2.295	16.3631	1910	0.104712				1	None	None	None	KIT_13b;KIT_14;KIT_17;PDGFRA_18;KIT_11d;PDGFRA_3_v1	PDGFRA_18
032	05	5	MagMax cfDNA isolation kit	Vivacon	5.25	16.2443	4723					1	None	None	None	KIT_13b;KIT_14;KIT_17;PDGFRA_18;KIT_11d;PDGFRA_3_v1	PDGFRA_18
032	06	5	MagMax cfDNA isolation kit	Vivacon	6.345	41.8759	5963					1	None	None	None	KIT_13b;KIT_14;KIT_17;PDGFRA_18;KIT_11d;PDGFRA_3_v1	PDGFRA_18
a Initial sample inhibited, thereafter purified with Zymo DNA Clean & Concentrator Kit; b Cosmic identifier, genomic annotation if cosmic not avalibale, [Number of variant reads detected] / [Total number of reads for amplicon]; c Over synth, Outlier with more synthetic spike-in molecules than expected, Under synth, Outlier with less synthetic spike-in molecules than expected; d Under-Seq, Under-s…

## Sheet: Supplementary Table S2
Supplementary Table S2. Synthetic spike-in DNA sequences
Assay name	Synthetic spike-in DNA sequence [5'-3']
KIT_11b	CTCCCCACAGAAACCCATGTA#ATG#TGAAGTACAGTGGAAGGTTGTTGAGGAGATAAATGGAAACAATTATGTTTACATAGACCCAAC
KIT_13a	ACAGAACGGGAAGCCCTCAT#ATG#GTCTGAACTCAAAGTCCTGAGTTACCTTGGTAATCACATGAATATTGTGAAT
KIT_13b	CCTCATGTCTGAACTCAAAGTCCT#ATG#GAGTTACCTTGGTAATCACATGAATATTGTGAATCTACTTGGAGCCTGCACCATTG
KIT_14	TCTTATGTGCTTTTAGGGCCCA#ATG#CCCTGGTCATTACAGAATATTGTTGCTATGGTGATCTTTTGAA
KIT_17	CATGGTCGGATCACAAAGATTT#ATG#GTGATTTTGGTCTAGCCAGAGACATCAAGAATGATTCTAATTATGTGGTTAAAGGAAACGTGAGTAC
PDGFRA_12	TGTCCTGGTCATTTATAGAAACCG#ATG#AGGTATGAAATTCGCTGGAGGGTCATTGAATCAATCAGCCCAGATGGA
PDGFRA_14	ACCTGGGGCCACATTTGAAC#ATG#ATTGTAAACTTGCTGGGAGCCTGCACCAAGTCAGGTGGGCTCACTGACCTGGAGTGAGGA
PDGFRA_18b	CTTTTCCATGCAGTGTGTCCA#ATG#CCGTGATCTGGCTGCTCGCAACGTCCTCCTGGCACAAGGAAAAATTGTGAAGATC
PDGFRA_18	GAAGATCTGTGACTTTGGCCTG#ATG#GCCAGAGACATCATGCATGATTCGAACTATGTGTCGAAAGGCAGTGTACGT
The ATG insert is within hashtags (#).

## Sheet: Supplementary Table S3
Supplementary Table S3. Primer sequences for ultrasensitive mutation detection.
Assay name	Fwd. primer [5´ - 3´]	Rev. primer [5´ - 3´]	Amplicon length (bp)	Chra	exon	a.a start	a.a end	Fwd primer starta	Fwd primer stopa	Rev primer starta	Rev primer stopa	Treatment resistance
KIT_9	GCTTACAACGATGTGGGCAA	ACCTTTGTTGTTACCTTTAAATGC	65	4	9	499	507	54725987	54726006	54726052	54726029
KIT_10	GTAGCTGGCATGATGTGCAT	AGAGAACAAATAAATGGTTACCTGTAAA	75	4	10	539	547	54727271	54727290	54727345	54727318
KIT_11a	GTGATCTATTTTTCCCTTTCTCCCC	AACATAATTGTTTCCATTTATCTCCTCA	88	4	11	550	560	54727387	54727411	54727475	54727448
KIT_11b	CTCCCCACAGAAACCCATGTA	TGTTGGGTCTATGTAAACATAATTGTT	84	4	11	553	566	54727406	54727426	54727490	54727464
KIT_11c	TACAGTGGAAGGTTGTTGAGG	CTGTTTCTGGGAAACTCCCATTTG	99	4	11	563	579	54727432	54727452	54727531	54727508
KIT_13a	ACAGAACGGGAAGCCCTCAT	GATTCACAATATTCATGTGATTACCAAGG	72	4	13	638	646	54728025	54728044	54728097	54728069
KIT_13b	CCTCATGTCTGAACTCAAAGTCCT	CAATGGTGCAGGCTCCAAGTA	79	4	13	644	656	54728039	54728062	54728118	54728098	x
KIT_14	TCTTATGTGCTTTTAGGGCCCA	ATTCAAAAGATCACCATAGCAACA	65	4	14	666	673	54729319	54729340	54729384	54729361	x
KIT_17	CATGGTCGGATCACAAAGATTT	GGTACTCACGTTTCCTTTAACC	89	4	17	809	824	54733112	54733133	54733201	54733180	x
PDGFRA_12	TGTCCTGGTCATTTATAGAAACCG	GTCCATCTGGGCTGATTGAT	72	4	12	554	563	54274823	54274846	54274895	54274876
PDGFRA_14	ACCTGGGGCCACATTTGAAC	TCCTCACTCCAGGTCAGTGA	79	4	14	657	668	54277953	54277972	54278032	54278013
PDGFRA_18	GAAGATCTGTGACTTTGGCCTG	GACGTACACTGCCTTTCGAC	73	4	18	840	850	54285897	54285918	54285970	54285951	x
PDGFRA_18b	CTTTTCCATGCAGTGTGTCCA	AGATCTTCACAATTTTTCCTTGTGC	76	4	18	816	826	54285828	54285848	54285904	54285880
aPrimer position in human reference genome GRCh38/hg38
Chr, chromosome; a.a, amino acid covered in reference transcript; Fwd, forward; Rev, Reverse
Fwd. BARCODE primer - additional sequence		GGACACTCTTTCCCTACACGACGCTCTTCCGATCTNNNNNNNNNNNNATGGGAAAGAGTGTCC[Fwd. primer]
Rev. BARCODE primer - additional sequence		GTGACTGGAGTTCAGACGTGTGCTCTTCCGATCT[Rev. primer]

## Sheet: Supplementary Table S4
Supplementary Table S4. Summary of details related to surgical treatment.
Resection type according to primary tumor	n	Mean length of hospitalization after surgery (days)	Post-operative complication (n)	Mean operation time (min)	Radicality (R0/R1)	ctDNA positive during surgery (n)
Esophagus
Esophagus	1
Thoracoabdominal resection	1	60	1a	735	1/0	-
Small bowel	6
Duodenal resection	3	9.7	-	186	3/0	1
Small bowel resection	1	7	-	282	1/0	-
Extirpation of metastasesb	2	4	-	NA	1/1	1
Stomach	24
Gastrectomy	2	8.5	-	385	2/0	-
Laparoscopic gastric wedge resection	14	7.2	-	123	14/0	2
Open gastric wedge resection	8	14.1	2c,d	250	7/1	1
Rectum	1
Rectum amputation	1	8	-	387	0/1	1
Total	32	10.8	3	NA	29/3	6
a Reoperation due to anastomotic leak, Clavien-Dindo IIIb, b Extirpation of peritoneal metastases c Myocardial infarction requiring percutaneous coronary intervention and a stent, Clavien-Dindo IIIb. d Wound infection requiring antibiotics, Clavien-Dindo II.

## Sheet: Supplementary Table S5
Supplementary Table S5. Number of imatinib and sunitinib resistance events reported in COSMIC database.
Mutation	COSMIC entries (n)	SiMSen-Seq assay
KIT : p.V654A (c.?)	84	KIT_13b
PDGFRA : p.D842V (c.?)	61	PDGFRA_18
KIT : p.Y823D (c.?)	32	KIT_17
KIT : p.V654A (c.1961T>C)	24	KIT_13b
KIT : p.N822K (c.?)	23	KIT_17
KIT : p.T670I (c.?)	15	KIT_14
KIT : p.D816H (c.?)	12	KIT_17
KIT : p.D820Y (c.?)	12	KIT_17
KIT : p.D820G (c.?)	12	KIT_17
KIT : p.C809G (c.?)	8
PDGFRA : p.D842V (c.2525A>T)	8	PDGFRA_18
KIT : p.A829P (c.?)	7
KIT : p.D820E (c.?)	5	KIT_17
KIT : p.N822K (c.2466T>G)	5	KIT_17
KIT : p.N822K (c.2466T>A)	5	KIT_17
KIT : p.D820A (c.?)	4	KIT_17
KIT : p.T670I (c.2009C>T)	4	KIT_14
KIT : p.N822Y (c.?)	4	KIT_17
KIT : p.D820E (c.2460T>A)	4	KIT_17
KIT : p.N822Y (c.2464A>T)	3	KIT_17
KIT : p.(P627_G664)Xfs*? (c.(1880_1990)ins?)	3
KIT : p.D816E (c.?)	2	KIT_17
KIT : p.Y578C (c.?)	2
KIT : p.T670E (c.2008_2009delinsGA)	2	KIT_14
KIT : p.K642E (c.?)	2
KIT : p.D716N (c.2146G>A)	1
KIT : p.D816A (c.?)	1	KIT_17
KIT : p.D816G (c.2447A>G)	1	KIT_17
KIT : p.D816H (c.2446G>C)	1	KIT_17
KIT : p.D820V (c.?)	1	KIT_17
KIT : p.D820Y (c.2458G>T)	1	KIT_17
KIT : p.K642E (c.1924A>G)	1
KIT : p.N680K (c.2040T>G)	1
KIT : p.S709F (c.?)	1
KIT : p.S821F (c.?)	1	KIT_17
KIT : p.T670E (c.?)	1	KIT_14
KIT : p.D579del (c.?)	1
KIT : p.K818_D820>N (c.?)	1	KIT_17
KIT : p.V569_Y578del (c.?)	1
PDGFRA : p.D842_D846delinsG (c.?)	1
PDGFRA : p.I843_S847delinsT (c.?)	1

## Sheet: Supplementary Table S6
Supplementary Table S6. Patient characteristics.
Patient ID	Sample status														Riskscore	Ki-67%	Tumor Size	TKI pretreatment
	Pre surgery	Pre surgery	Pre surgery	Pre surgery	Pre surgery	Pre surgery	Start surgery	Mobilization	Tumor Perforation	Closure	Post surgery	Post surgery	Post surgery	Post surgery		(%)	(cm)
Column1	Column2	Column3	Column4	Column5	Column6	Column7	Column8	Column9	Column10	Column11	Column12	Column13	Column14	Column15	Column16	Column17	Column18	Column19
001					10;Negative;-124;Adjuvant	290;Negative;-15;Paliative	2295;Negative	917;Negative		533;0.19%	33;Negative;107;Paliative				High Risk	14	5	Yes
003							112;Negative	705;Negative		335;Negative					High Risk	5	9	Yes
004						255;Negative;-71;Neoadjuvant	723;Negative	559;Negative		1087;Negative	581;Negative;54;Adjuvant				High Risk	2	13	Yes
005							0.5;Negative	590;Negative		1324;Negative	755;Negative;117;Adjuvant	667;Negative;376;Adjuvant			High Risk	5	3	Yes
008							932;7.51%	5315;22.50%		3630;0.63%	826;Negative;56;Adjuvant	835;Negative;473;Adjuvant			High Risk	20	16
009							548;Negative	1635;Negative		1107;Negative	552;Negative;36;Adjuvant	306;Negative;349;Adjuvant			High Risk	7.5	6
010					60;6.67%;-286;Naïve	116;Negative;-75;Neoadjuvant	23;Negative	4852;Negative		378;Negative					High Risk	1	20	Yes
011	408;12.01%;-517;Naïve	335;1.76%;-475;Neoadjuvant	595;Negative;-431;Neoadjuvant	9;Negative;-351;Neoadjuvant	646;Negative;-124;Neoadjuvant	20;Negative;-46;Neoadjuvant	13;Negative	704;Negative		266;Negative					High Risk	8	23	Yes
012			537;13.97%;-307;Naïve	173;Negative;-265;Neoadjuvant	54;Negative;-230;Neoadjuvant	247;12.55%;-50;Neoadjuvant	2717;41.33%	4882;26.79%	492;52.44%	716;31.84%	319;Negative;44;Adjuvant	153;Negative;76;Adjuvant	13626;93.32%;178;Paliative	12780;68.95%;191;Paliative	High Risk	60	10	Yes
013						772;Negative;-41;Naïve		2654;0.04%		4232;Negative	254;Negative;77;Post Surgery				High Risk	7.5	6
015							821;Negative	9334;Negative		9878;Negative	397;Negative;111;Adjuvant				High Risk	1	10	Yes
016					181;Negative;-257;Neoadjuvant	960;Negative;-239;Neoadjuvant	419;Negative			7751;Negative	120;Negative;85;Adjuvant				High Risk	12.5	10	Yes
017							3121;Negative	6014;Negative		184;Negative	2210;Negative;46;Adjuvant				High Risk	10	10
019					175;Negative;-173;Naïve	285;Negative;-128;Neoadjuvant	139;Negative	731;Negative		740;Negative					High Risk	2	13	Yes
021							871;Negative	3704;Negative		6433;Negative	241;Negative;48;Adjuvant				High Risk	2	5
022					1258;0.95%;-280;Paliative	197;7.61%;-146;Paliative	1;Negative	978;3.07%		1178;6.62%	155;Negative;70;Paliative				High Risk	30	10	Yes
023					2303;Negative;-390;Naïve	2161;Negative;-350;Neoadjuvant	1501;Negative	8585;Negative		20800;Negative					High Risk	5	14	Yes
028							457;Negative	272;Negative		257;Negative	123;Negative;38;Adjuvant				High Risk	10	8
032				1763;Negative;-195;Naïve	998;Negative;-155;Neoadjuvant	1425;0.07%;-69;Neoadjuvant	1910;0.10%	4723;Negative		5963;Negative					High Risk	5	18	Yes
002							685;Negative	2481;Negative		1953;Negative	619;Negative;112;Post Surgery				Intermediate Risk	2	6	Yes
007							41;Negative	200;Negative		2564;Negative	660;Negative;69;Post Surgery	13;Negative;461;Follow-up			Intermediate Risk	5	5	Yes
014					343;Negative;-449;Naïve	13;Negative;-41;Neoadjuvant	1996;Negative	65331;Negative		55933;Negative	1650;Negative;83;Adjuvant				Intermediate Risk	1	6	Yes
024						660;Negative;-25;Neoadjuvant		1755;Negative		1311;Negative	749;Negative;77;Adjuvant	1417;Negative;137;Adjuvant	231;Negative;247;Adjuvant		Intermediate Risk	17.5	8	Yes
027						130;Negative;-22;Naïve		8;Negative		624;Negative	578;Negative;76;Post Surgery	11455;Negative;408;Follow-up			Intermediate Risk	3.5	10
031					1566;Negative;-407;Naïve	1768;0.06%;-250;Neoadjuvant	1497;Negative	7230;Negative		13673;Negative					Intermediate Risk	10	6	Yes
018							740;Negative	1255;Negative		2530;Negative					Low Risk	3	2
020					899;Negative;-106;Naïve	900;Negative;-50;Neoadjuvant	3646;Negative	5225;Negative		7798;Negative	1402;Negative;37;Post Surgery				Low Risk	1.5	4	Yes
025							2412;Negative	2747;Negative		5185;Negative	353;Negative;90;Post Surgery				Low Risk	7.5	4
030							14845;Negative	9706;Negative		12904;Negative					Low Risk	5	4
006								632;Negative		1393;Negative	160;Negative;72;Post Surgery				Very low risk	2	2
026							253;Negative	2416;Negative		3026;Negative	1347;Negative;69;Post Surgery				Very low risk	5	1
029						275;Negative;-21;Naïve	2589;Negative	1816;Negative		2570;Negative	1412;Negative;56;Post Surgery				Very low risk	10	1
Sample status: Number of consensus reads of primary assay detected (at threshold >= 3); Tumor-specific mutation frequency (%); Days before/after surgery; Sample type

## Sheet: Supplementary Table S7
Supplementary Table S7. Concordance between imaging and ctDNA.
ctDNA	CR	PD	RD	SD
Negative	28	7	13	2
Positive	0	2	3	2
Total	28	9	16	4
CR, complete respons; PD, progressive disease; RD, regressive disease; SD, stable disease
